# Supplementary material for: Gene Expression Variation in Duplicate Lactate dehydrogenase Genes: Do Ecological Species Show Distinct Responses?
Source: PLoS One. 2014 Jul 31;9(7):e103964. doi: 10.1371/journal.pone.0103964 (PMC4117593; doi:10.1371/journal.pone.0103964)
Supplement: File S1 — Contains Table S1, CT values for all Daphnia clones and qPCR replicates included in this study. Table S2, Gene expression of LdhA and LdhB relative to the reference gene, Gapdh in 18 clones of Daphnia across four combinations of temperature and dissolved oxygen. Table S3, Gene expression of LdhA and LdhB relative to the reference gene, Gapdh in three groups of Daphnia clones across four combinations of temperature and dissolved oxygen. (XLSX) [file pone.0103964.s002.xlsx]

## Sheet: Table S1
Table S1. CT values from quantitative PCR analysis of expression of LdhA, LdhB and the reference gene, Gapdh under four environmental conditions in D. pulex, D. pulicaria and D. pulex-D.pulicaria hybrids.
The threshold value was set to 0.0276. Clones are numbered 1 to 9 in each group. Samples with the same clone number are technical qPCR replicates. DO = dissolved oxygen, high = 6.5-7 mg/L, low = 2-3 mg/L
Group	Gene	Clone	Temp oC	DO	Ct		Group	Gene	Clone	Temp oC	DO	Ct		Group	Gene	Clone	Temp oC	DO	Ct
D.pulex	Gapdh	1	20	high	19.766		D. pulicaria	Gapdh	2	20	high	20.703		hybrid	Gapdh	1	20	high	19.627
D.pulex	Gapdh	1	20	high	19.817		D. pulicaria	Gapdh	2	20	high	21.007		hybrid	Gapdh	1	20	high	19.52
D.pulex	Gapdh	1	20	high	19.935		D. pulicaria	Gapdh	2	20	high	20.519		hybrid	Gapdh	1	20	high	19.847
D.pulex	Gapdh	2	20	high	22.003		D. pulicaria	Gapdh	3	20	high	18.693		hybrid	Gapdh	3	20	high	16.297
D.pulex	Gapdh	2	20	high	21.868		D. pulicaria	Gapdh	3	20	high	18.558		hybrid	Gapdh	3	20	high	16.217
D.pulex	Gapdh	2	20	high	21.775		D. pulicaria	Gapdh	3	20	high	18.473		hybrid	Gapdh	3	20	high	16.204
D.pulex	Gapdh	4	20	high	20.738		D. pulicaria	Gapdh	4	20	high	20.162		hybrid	Gapdh	4	20	high	19.146
D.pulex	Gapdh	4	20	high	20.611		D. pulicaria	Gapdh	4	20	high	20.3		hybrid	Gapdh	4	20	high	19.198
D.pulex	Gapdh	4	20	high	20.879		D. pulicaria	Gapdh	4	20	high	20.348		hybrid	Gapdh	4	20	high	19.138
D.pulex	Gapdh	6	20	high	19.31		D. pulicaria	Gapdh	5	20	high	17.405		hybrid	Gapdh	6	20	high	18.289
D.pulex	Gapdh	6	20	high	19.316		D. pulicaria	Gapdh	5	20	high	17.362		hybrid	Gapdh	6	20	high	18.606
D.pulex	Gapdh	7	20	high	19.359		D. pulicaria	Gapdh	5	20	high	17.712		hybrid	Gapdh	6	20	high	18.401
D.pulex	Gapdh	7	20	high	19.317		D. pulicaria	Gapdh	8	20	high	20.374		hybrid	Gapdh	8	20	high	16.345
D.pulex	Gapdh	7	20	high	19.317		D. pulicaria	Gapdh	8	20	high	20.14		hybrid	Gapdh	8	20	high	16.291
D.pulex	Gapdh	8	20	high	19.685		D. pulicaria	Gapdh	8	20	high	20.482		hybrid	Gapdh	8	20	high	16.483
D.pulex	Gapdh	8	20	high	19.712		D. pulicaria	Gapdh	9	20	high	19.786		hybrid	Gapdh	9	20	high	16.876
D.pulex	Gapdh	8	20	high	19.99		D. pulicaria	Gapdh	9	20	high	19.698		hybrid	Gapdh	9	20	high	16.67
D.pulex	LdhA	1	20	high	23.06		D. pulicaria	Gapdh	9	20	high	20.014		hybrid	Gapdh	9	20	high	17.034
D.pulex	LdhA	1	20	high	23.018		D. pulicaria	LdhA	2	20	high	25.367		hybrid	LdhA	1	20	high	23.225
D.pulex	LdhA	2	20	high	26.015		D. pulicaria	LdhA	2	20	high	25.579		hybrid	LdhA	1	20	high	23.022
D.pulex	LdhA	2	20	high	25.682		D. pulicaria	LdhA	3	20	high	22.407		hybrid	LdhA	4	20	high	22.373
D.pulex	LdhA	2	20	high	25.337		D. pulicaria	LdhA	3	20	high	22.33		hybrid	LdhA	4	20	high	22.193
D.pulex	LdhA	4	20	high	24.345		D. pulicaria	LdhA	4	20	high	29.86		hybrid	LdhA	4	20	high	21.585
D.pulex	LdhA	4	20	high	24.621		D. pulicaria	LdhA	4	20	high	29.905		hybrid	LdhA	6	20	high	21.145
D.pulex	LdhA	4	20	high	24.213		D. pulicaria	LdhA	5	20	high	23.727		hybrid	LdhA	6	20	high	20.921
D.pulex	LdhA	4	20	high	24.258		D. pulicaria	LdhA	5	20	high	23.603		hybrid	LdhA	8	20	high	19.966
D.pulex	LdhA	4	20	high	24.406		D. pulicaria	LdhA	8	20	high	24.968		hybrid	LdhA	8	20	high	19.804
D.pulex	LdhA	6	20	high	22.299		D. pulicaria	LdhA	8	20	high	24.794		hybrid	LdhA	8	20	high	19.902
D.pulex	LdhA	6	20	high	22.194		D. pulicaria	LdhA	9	20	high	21.192		hybrid	LdhA	9	20	high	18.505
D.pulex	LdhA	6	20	high	22.037		D. pulicaria	LdhA	9	20	high	21.05		hybrid	LdhA	9	20	high	18.566
D.pulex	LdhA	7	20	high	21.694		D. pulicaria	LdhB	2	20	high	28.192		hybrid	LdhA	3	20	high	19.062
D.pulex	LdhA	7	20	high	21.815		D. pulicaria	LdhB	2	20	high	28.355		hybrid	LdhA	3	20	high	18.937
D.pulex	LdhA	7	20	high	21.618		D. pulicaria	LdhB	3	20	high	26.961		hybrid	LdhA	3	20	high	18.713
D.pulex	LdhA	8	20	high	29.118		D. pulicaria	LdhB	3	20	high	27.216		hybrid	LdhB	1	20	high	27.886
D.pulex	LdhA	8	20	high	29.052		D. pulicaria	LdhB	3	20	high	26.562		hybrid	LdhB	1	20	high	27.959
D.pulex	LdhA	8	20	high	28.849		D. pulicaria	LdhB	4	20	high	30.386		hybrid	LdhB	3	20	high	25.012
D.pulex	LdhB	1	20	high	29.509		D. pulicaria	LdhB	4	20	high	30.348		hybrid	LdhB	3	20	high	25.569
D.pulex	LdhB	1	20	high	29.664		D. pulicaria	LdhB	5	20	high	27.543		hybrid	LdhB	3	20	high	25.478
D.pulex	LdhB	1	20	high	29.473		D. pulicaria	LdhB	5	20	high	27.774		hybrid	LdhB	4	20	high	27.253
D.pulex	LdhB	2	20	high	30.318		D. pulicaria	LdhB	5	20	high	27.951		hybrid	LdhB	4	20	high	27.391
D.pulex	LdhB	2	20	high	30.007		D. pulicaria	LdhB	8	20	high	28.082		hybrid	LdhB	4	20	high	27.088
D.pulex	LdhB	2	20	high	30.353		D. pulicaria	LdhB	8	20	high	28.202		hybrid	LdhB	6	20	high	26.153
D.pulex	LdhB	4	20	high	32.245		D. pulicaria	LdhB	9	20	high	22.614		hybrid	LdhB	6	20	high	26.128
D.pulex	LdhB	4	20	high	32.363		D. pulicaria	LdhB	9	20	high	22.999		hybrid	LdhB	6	20	high	26.086
D.pulex	LdhB	6	20	high	30.903		D. pulicaria	LdhB	9	20	high	22.797		hybrid	LdhB	8	20	high	24.141
D.pulex	LdhB	6	20	high	30.951		D. pulicaria	Gapdh	2	20	low	18.485		hybrid	LdhB	8	20	high	24.004
D.pulex	LdhB	7	20	high	25.899		D. pulicaria	Gapdh	2	20	low	18.492		hybrid	LdhB	8	20	high	24.094
D.pulex	LdhB	7	20	high	26.054		D. pulicaria	Gapdh	3	20	low	19.408		hybrid	LdhB	9	20	high	26.011
D.pulex	LdhB	7	20	high	25.837		D. pulicaria	Gapdh	3	20	low	19.495		hybrid	LdhB	9	20	high	26.139
D.pulex	LdhB	8	20	high	32.681		D. pulicaria	Gapdh	3	20	low	19.49		hybrid	LdhB	9	20	high	26.31
D.pulex	LdhB	8	20	high	32.388		D. pulicaria	Gapdh	4	20	low	18.948		hybrid	Gapdh	1	20	low	19.205
D.pulex	LdhB	8	20	high	32.236		D. pulicaria	Gapdh	4	20	low	19.039		hybrid	Gapdh	1	20	low	19.225
D.pulex	Gapdh	2	20	low	19.906		D. pulicaria	Gapdh	4	20	low	19.172		hybrid	Gapdh	1	20	low	19.364
D.pulex	Gapdh	2	20	low	20.009		D. pulicaria	Gapdh	5	20	low	16.622		hybrid	Gapdh	3	20	low	17.709
D.pulex	Gapdh	2	20	low	20.075		D. pulicaria	Gapdh	5	20	low	16.654		hybrid	Gapdh	3	20	low	17.795
D.pulex	Gapdh	3	20	low	20.185		D. pulicaria	Gapdh	5	20	low	16.854		hybrid	Gapdh	3	20	low	18.021
D.pulex	Gapdh	3	20	low	20.348		D. pulicaria	Gapdh	8	20	low	20.063		hybrid	Gapdh	4	20	low	17.462
D.pulex	Gapdh	3	20	low	20.447		D. pulicaria	Gapdh	8	20	low	20.119		hybrid	Gapdh	4	20	low	17.326
D.pulex	Gapdh	4	20	low	21.741		D. pulicaria	Gapdh	8	20	low	20.206		hybrid	Gapdh	4	20	low	17.509
D.pulex	Gapdh	4	20	low	21.685		D. pulicaria	Gapdh	9	20	low	21.662		hybrid	Gapdh	6	20	low	19.093
D.pulex	Gapdh	4	20	low	21.458		D. pulicaria	Gapdh	9	20	low	21.76		hybrid	Gapdh	6	20	low	19.315
D.pulex	Gapdh	6	20	low	20.288		D. pulicaria	Gapdh	9	20	low	21.951		hybrid	Gapdh	6	20	low	19.264
D.pulex	Gapdh	6	20	low	20.305		D. pulicaria	LdhA	2	20	low	19.075		hybrid	Gapdh	8	20	low	17.512
D.pulex	Gapdh	6	20	low	20.402		D. pulicaria	LdhA	2	20	low	19.176		hybrid	Gapdh	8	20	low	17.412
D.pulex	Gapdh	7	20	low	20.647		D. pulicaria	LdhA	2	20	low	19.089		hybrid	Gapdh	8	20	low	17.563
D.pulex	Gapdh	7	20	low	20.697		D. pulicaria	LdhA	3	20	low	24.383		hybrid	Gapdh	9	20	low	17.062
D.pulex	Gapdh	7	20	low	20.728		D. pulicaria	LdhA	3	20	low	24.144		hybrid	Gapdh	9	20	low	17.319
D.pulex	Gapdh	8	20	low	26.994		D. pulicaria	LdhA	3	20	low	24.002		hybrid	Gapdh	9	20	low	17.877
D.pulex	Gapdh	8	20	low	27.198		D. pulicaria	LdhA	4	20	low	23.049		hybrid	LdhA	4	20	low	21.627
D.pulex	Gapdh	8	20	low	27.255		D. pulicaria	LdhA	4	20	low	22.865		hybrid	LdhA	4	20	low	21.833
D.pulex	Gapdh	8	20	low	26.666		D. pulicaria	LdhA	5	20	low	20.14		hybrid	LdhA	4	20	low	21.498
D.pulex	Gapdh	8	20	low	27.055		D. pulicaria	LdhA	5	20	low	20.158		hybrid	LdhA	1	20	low	23.469
D.pulex	LdhA	2	20	low	23.596		D. pulicaria	LdhA	5	20	low	19.885		hybrid	LdhA	1	20	low	23.357
D.pulex	LdhA	2	20	low	23.406		D. pulicaria	LdhA	8	20	low	23.562		hybrid	LdhA	3	20	low	20.429
D.pulex	LdhA	3	20	low	25.006		D. pulicaria	LdhA	8	20	low	23.376		hybrid	LdhA	3	20	low	20.375
D.pulex	LdhA	3	20	low	24.67		D. pulicaria	LdhA	9	20	low	26.171		hybrid	LdhA	3	20	low	20.302
D.pulex	LdhA	3	20	low	24.45		D. pulicaria	LdhA	9	20	low	26.084		hybrid	LdhA	6	20	low	22.678
D.pulex	LdhA	4	20	low	28.16		D. pulicaria	LdhB	2	20	low	22.86		hybrid	LdhA	6	20	low	22.687
D.pulex	LdhA	4	20	low	28.314		D. pulicaria	LdhB	2	20	low	23.022		hybrid	LdhA	6	20	low	22.428
D.pulex	LdhA	6	20	low	24.208		D. pulicaria	LdhB	2	20	low	22.757		hybrid	LdhA	8	20	low	21.568
D.pulex	LdhA	6	20	low	24.18		D. pulicaria	LdhB	3	20	low	28.339		hybrid	LdhA	8	20	low	21.045
D.pulex	LdhA	7	20	low	22.442		D. pulicaria	LdhB	3	20	low	28.207		hybrid	LdhA	8	20	low	20.283
D.pulex	LdhA	7	20	low	22.304		D. pulicaria	LdhB	3	20	low	27.977		hybrid	LdhA	9	20	low	19.722
D.pulex	LdhA	7	20	low	22.26		D. pulicaria	LdhB	4	20	low	26.862		hybrid	LdhA	9	20	low	19.749
D.pulex	LdhA	8	20	low	36.221		D. pulicaria	LdhB	4	20	low	26.76		hybrid	LdhB	1	20	low	28.56
D.pulex	LdhA	8	20	low	36.024		D. pulicaria	LdhB	4	20	low	26.659		hybrid	LdhB	1	20	low	28.284
D.pulex	LdhA	8	20	low	35.62		D. pulicaria	LdhB	5	20	low	24.879		hybrid	LdhB	1	20	low	28.565
D.pulex	LdhB	2	20	low	29.953		D. pulicaria	LdhB	5	20	low	25.028		hybrid	LdhB	3	20	low	26.122
D.pulex	LdhB	2	20	low	30.026		D. pulicaria	LdhB	5	20	low	24.766		hybrid	LdhB	3	20	low	26.103
D.pulex	LdhB	3	20	low	31.018		D. pulicaria	LdhB	8	20	low	28.051		hybrid	LdhB	3	20	low	25.569
D.pulex	LdhB	3	20	low	30.603		D. pulicaria	LdhB	8	20	low	27.981		hybrid	LdhB	4	20	low	25.883
D.pulex	LdhB	3	20	low	30.404		D. pulicaria	LdhB	9	20	low	30.311		hybrid	LdhB	4	20	low	26.188
D.pulex	LdhB	4	20	low	32.979		D. pulicaria	LdhB	9	20	low	30.267		hybrid	LdhB	4	20	low	25.925
D.pulex	LdhB	4	20	low	32.833		D. pulicaria	LdhB	9	20	low	30.05		hybrid	LdhB	6	20	low	28.695
D.pulex	LdhB	6	20	low	31.465		D. pulicaria	Gapdh	2	10	high	18.554		hybrid	LdhB	6	20	low	28.313
D.pulex	LdhB	6	20	low	31.339		D. pulicaria	Gapdh	2	10	high	18.353		hybrid	LdhB	6	20	low	28.46
D.pulex	LdhB	6	20	low	31.289		D. pulicaria	Gapdh	2	10	high	18.378		hybrid	LdhB	8	20	low	25.841
D.pulex	LdhB	7	20	low	27.428		D. pulicaria	Gapdh	3	10	high	20.309		hybrid	LdhB	8	20	low	25.497
D.pulex	LdhB	7	20	low	27.346		D. pulicaria	Gapdh	3	10	high	20.236		hybrid	LdhB	8	20	low	25.68
D.pulex	LdhB	7	20	low	27.116		D. pulicaria	Gapdh	3	10	high	20.382		hybrid	LdhB	9	20	low	27.582
D.pulex	LdhB	8	20	low	34.323		D. pulicaria	Gapdh	4	10	high	19.676		hybrid	LdhB	9	20	low	27.306
D.pulex	LdhB	8	20	low	34.178		D. pulicaria	Gapdh	4	10	high	19.715		hybrid	LdhB	9	20	low	27.038
D.pulex	LdhB	8	20	low	34.121		D. pulicaria	Gapdh	5	10	high	20.717		hybrid	Gapdh	1	10	high	20.401
D.pulex	Gapdh	2	10	high	19.055		D. pulicaria	Gapdh	5	10	high	20.834		hybrid	Gapdh	1	10	high	20.397
D.pulex	Gapdh	2	10	high	18.955		D. pulicaria	Gapdh	5	10	high	21.16		hybrid	Gapdh	1	10	high	20.289
D.pulex	Gapdh	2	10	high	19.069		D. pulicaria	Gapdh	8	10	high	20.98		hybrid	Gapdh	3	10	high	19.287
D.pulex	Gapdh	3	10	high	18.99		D. pulicaria	Gapdh	8	10	high	20.997		hybrid	Gapdh	3	10	high	19.245
D.pulex	Gapdh	3	10	high	19.041		D. pulicaria	Gapdh	8	10	high	21.072		hybrid	Gapdh	3	10	high	19.682
D.pulex	Gapdh	3	10	high	19.287		D. pulicaria	Gapdh	9	10	high	21.761		hybrid	Gapdh	4	10	high	18.043
D.pulex	Gapdh	4	10	high	17.126		D. pulicaria	Gapdh	9	10	high	21.778		hybrid	Gapdh	4	10	high	17.986
D.pulex	Gapdh	4	10	high	17.096		D. pulicaria	LdhA	2	10	high	22.565		hybrid	Gapdh	4	10	high	18.048
D.pulex	Gapdh	4	10	high	17.037		D. pulicaria	LdhA	2	10	high	22.362		hybrid	Gapdh	6	10	high	20.834
D.pulex	Gapdh	6	10	high	19.843		D. pulicaria	LdhA	3	10	high	25.132		hybrid	Gapdh	6	10	high	20.886
D.pulex	Gapdh	6	10	high	19.922		D. pulicaria	LdhA	3	10	high	25.029		hybrid	Gapdh	6	10	high	21.253
D.pulex	Gapdh	6	10	high	20.009		D. pulicaria	LdhA	4	10	high	24.227		hybrid	Gapdh	8	10	high	18.464
D.pulex	Gapdh	7	10	high	19.385		D. pulicaria	LdhA	4	10	high	24.174		hybrid	Gapdh	8	10	high	18.364
D.pulex	Gapdh	7	10	high	19.368		D. pulicaria	LdhA	5	10	high	23.994		hybrid	Gapdh	8	10	high	18.575
D.pulex	Gapdh	7	10	high	19.421		D. pulicaria	LdhA	5	10	high	24.244		hybrid	Gapdh	9	10	high	17.126
D.pulex	Gapdh	8	10	high	21.353		D. pulicaria	LdhA	8	10	high	24.481		hybrid	Gapdh	9	10	high	17.289
D.pulex	Gapdh	8	10	high	21.28		D. pulicaria	LdhA	8	10	high	24.376		hybrid	LdhA	3	10	high	22.106
D.pulex	LdhA	2	10	high	22.62		D. pulicaria	LdhA	9	10	high	28.643		hybrid	LdhA	3	10	high	22.358
D.pulex	LdhA	2	10	high	22.387		D. pulicaria	LdhA	9	10	high	28.218		hybrid	LdhA	1	10	high	24.252
D.pulex	LdhA	3	10	high	22.712		D. pulicaria	LdhA	9	10	high	29.061		hybrid	LdhA	1	10	high	23.982
D.pulex	LdhA	3	10	high	22.698		D. pulicaria	LdhB	2	10	high	24.292		hybrid	LdhA	1	10	high	23.745
D.pulex	LdhA	4	10	high	20.21		D. pulicaria	LdhB	2	10	high	24.093		hybrid	LdhA	4	10	high	22.078
D.pulex	LdhA	4	10	high	20.226		D. pulicaria	LdhB	3	10	high	27.047		hybrid	LdhA	4	10	high	21.558
D.pulex	LdhA	6	10	high	23.025		D. pulicaria	LdhB	3	10	high	26.988		hybrid	LdhA	4	10	high	21.103
D.pulex	LdhA	6	10	high	23.047		D. pulicaria	LdhB	3	10	high	26.695		hybrid	LdhA	6	10	high	24.159
D.pulex	LdhA	7	10	high	21.383		D. pulicaria	LdhB	4	10	high	27.116		hybrid	LdhA	6	10	high	24.009
D.pulex	LdhA	7	10	high	21.126		D. pulicaria	LdhB	4	10	high	27.12		hybrid	LdhA	8	10	high	23.025
D.pulex	LdhA	7	10	high	21.008		D. pulicaria	LdhB	5	10	high	28.171		hybrid	LdhA	8	10	high	22.571
D.pulex	LdhA	8	10	high	30.174		D. pulicaria	LdhB	5	10	high	28.311		hybrid	LdhA	8	10	high	22.251
D.pulex	LdhA	8	10	high	29.834		D. pulicaria	LdhB	5	10	high	28.189		hybrid	LdhA	9	10	high	21.861
D.pulex	LdhA	8	10	high	29.464		D. pulicaria	LdhB	8	10	high	27.123		hybrid	LdhA	9	10	high	22.005
D.pulex	LdhB	2	10	high	27.323		D. pulicaria	LdhB	8	10	high	27.166		hybrid	LdhA	9	10	high	21.823
D.pulex	LdhB	2	10	high	27.365		D. pulicaria	LdhB	8	10	high	27.053		hybrid	LdhB	1	10	high	28.735
D.pulex	LdhB	2	10	high	27.281		D. pulicaria	LdhB	9	10	high	29.176		hybrid	LdhB	1	10	high	28.773
D.pulex	LdhB	3	10	high	28.203		D. pulicaria	LdhB	9	10	high	29.381		hybrid	LdhB	3	10	high	27.221
D.pulex	LdhB	3	10	high	28.377		D. pulicaria	Gapdh	2	10	low	17.263		hybrid	LdhB	3	10	high	27.323
D.pulex	LdhB	3	10	high	28.308		D. pulicaria	Gapdh	2	10	low	17.292		hybrid	LdhB	4	10	high	27.948
D.pulex	LdhB	4	10	high	26.4		D. pulicaria	Gapdh	2	10	low	17.297		hybrid	LdhB	4	10	high	27.881
D.pulex	LdhB	4	10	high	26.789		D. pulicaria	Gapdh	3	10	low	20.748		hybrid	LdhB	6	10	high	27.161
D.pulex	LdhB	6	10	high	30.635		D. pulicaria	Gapdh	3	10	low	20.867		hybrid	LdhB	6	10	high	27.47
D.pulex	LdhB	6	10	high	30.751		D. pulicaria	Gapdh	3	10	low	20.929		hybrid	LdhB	8	10	high	26.315
D.pulex	LdhB	6	10	high	30.689		D. pulicaria	Gapdh	4	10	low	19.395		hybrid	LdhB	8	10	high	26.389
D.pulex	LdhB	7	10	high	25.81		D. pulicaria	Gapdh	4	10	low	19.394		hybrid	LdhB	8	10	high	26.336
D.pulex	LdhB	7	10	high	25.661		D. pulicaria	Gapdh	4	10	low	19.517		hybrid	LdhB	9	10	high	27.042
D.pulex	LdhB	8	10	high	33.43		D. pulicaria	Gapdh	5	10	low	17.031		hybrid	LdhB	9	10	high	27.008
D.pulex	LdhB	8	10	high	34.074		D. pulicaria	Gapdh	5	10	low	17.134		hybrid	Gapdh	1	10	low	19.457
D.pulex	LdhB	8	10	high	33.11		D. pulicaria	Gapdh	5	10	low	17.133		hybrid	Gapdh	1	10	low	19.512
D.pulex	Gapdh	2	10	low	20.594		D. pulicaria	Gapdh	8	10	low	19.956		hybrid	Gapdh	1	10	low	19.806
D.pulex	Gapdh	2	10	low	20.851		D. pulicaria	Gapdh	8	10	low	20.057		hybrid	Gapdh	3	10	low	16.908
D.pulex	Gapdh	2	10	low	20.842		D. pulicaria	Gapdh	8	10	low	20.162		hybrid	Gapdh	3	10	low	16.431
D.pulex	Gapdh	3	10	low	19.959		D. pulicaria	Gapdh	9	10	low	20.235		hybrid	Gapdh	3	10	low	16.859
D.pulex	Gapdh	3	10	low	20.186		D. pulicaria	Gapdh	9	10	low	20.389		hybrid	Gapdh	4	10	low	17.155
D.pulex	Gapdh	3	10	low	20.398		D. pulicaria	Gapdh	9	10	low	20.437		hybrid	Gapdh	4	10	low	17.191
D.pulex	Gapdh	4	10	low	18.844		D. pulicaria	LdhA	2	10	low	22.334		hybrid	Gapdh	4	10	low	17.326
D.pulex	Gapdh	4	10	low	18.813		D. pulicaria	LdhA	2	10	low	22.113		hybrid	Gapdh	6	10	low	18.02
D.pulex	Gapdh	4	10	low	19.074		D. pulicaria	LdhA	2	10	low	22.021		hybrid	Gapdh	6	10	low	18.368
D.pulex	Gapdh	6	10	low	19.998		D. pulicaria	LdhA	3	10	low	24.399		hybrid	Gapdh	6	10	low	18.177
D.pulex	Gapdh	6	10	low	19.892		D. pulicaria	LdhA	3	10	low	24.127		hybrid	Gapdh	8	10	low	19.725
D.pulex	Gapdh	6	10	low	20.057		D. pulicaria	LdhA	4	10	low	24.04		hybrid	Gapdh	8	10	low	19.907
D.pulex	Gapdh	7	10	low	19.481		D. pulicaria	LdhA	4	10	low	24.001		hybrid	Gapdh	8	10	low	20.013
D.pulex	Gapdh	7	10	low	19.51		D. pulicaria	LdhA	5	10	low	21.056		hybrid	Gapdh	9	10	low	17.424
D.pulex	Gapdh	7	10	low	19.474		D. pulicaria	LdhA	5	10	low	21.018		hybrid	Gapdh	9	10	low	17.438
D.pulex	Gapdh	8	10	low	19.12		D. pulicaria	LdhA	8	10	low	25.232		hybrid	Gapdh	9	10	low	17.763
D.pulex	Gapdh	8	10	low	19.007		D. pulicaria	LdhA	8	10	low	25.111		hybrid	LdhA	1	10	low	21.48
D.pulex	Gapdh	8	10	low	19.159		D. pulicaria	LdhA	8	10	low	25.069		hybrid	LdhA	1	10	low	21.293
D.pulex	LdhA	2	10	low	24.418		D. pulicaria	LdhA	9	10	low	21.435		hybrid	LdhA	3	10	low	20.063
D.pulex	LdhA	2	10	low	24.388		D. pulicaria	LdhA	9	10	low	21.727		hybrid	LdhA	3	10	low	19.649
D.pulex	LdhA	3	10	low	25.014		D. pulicaria	LdhA	9	10	low	21.235		hybrid	LdhA	3	10	low	19.495
D.pulex	LdhA	3	10	low	24.767		D. pulicaria	LdhB	2	10	low	26.035		hybrid	LdhA	4	10	low	19.851
D.pulex	LdhA	4	10	low	20.168		D. pulicaria	LdhB	2	10	low	26.127		hybrid	LdhA	4	10	low	19.713
D.pulex	LdhA	4	10	low	20.097		D. pulicaria	LdhB	2	10	low	25.996		hybrid	LdhA	6	10	low	20.962
D.pulex	LdhA	4	10	low	19.923		D. pulicaria	LdhB	3	10	low	27.574		hybrid	LdhA	6	10	low	20.843
D.pulex	LdhA	6	10	low	25.708		D. pulicaria	LdhB	3	10	low	27.913		hybrid	LdhA	8	10	low	22.999
D.pulex	LdhA	6	10	low	25.602		D. pulicaria	LdhB	3	10	low	27.697		hybrid	LdhA	8	10	low	23.054
D.pulex	LdhA	7	10	low	22.422		D. pulicaria	LdhB	4	10	low	27.021		hybrid	LdhA	9	10	low	18.828
D.pulex	LdhA	7	10	low	22.276		D. pulicaria	LdhB	4	10	low	27.062		hybrid	LdhA	9	10	low	18.844
D.pulex	LdhA	7	10	low	22.091		D. pulicaria	LdhB	5	10	low	24.605		hybrid	LdhA	9	10	low	18.676
D.pulex	LdhA	8	10	low	21.031		D. pulicaria	LdhB	5	10	low	24.556		hybrid	LdhB	1	10	low	25.798
D.pulex	LdhA	8	10	low	21.094		D. pulicaria	LdhB	8	10	low	28.151		hybrid	LdhB	1	10	low	25.703
D.pulex	LdhA	8	10	low	20.727		D. pulicaria	LdhB	8	10	low	28.021		hybrid	LdhB	1	10	low	25.852
D.pulex	LdhB	2	10	low	29.407		D. pulicaria	LdhB	8	10	low	27.859		hybrid	LdhB	3	10	low	24.937
D.pulex	LdhB	2	10	low	29.343		D. pulicaria	LdhB	9	10	low	24.328		hybrid	LdhB	3	10	low	25.082
D.pulex	LdhB	2	10	low	29.594		D. pulicaria	LdhB	9	10	low	24.526		hybrid	LdhB	3	10	low	24.566
D.pulex	LdhB	3	10	low	29.638		D. pulicaria	LdhB	9	10	low	24.178		hybrid	LdhB	4	10	low	24.631
D.pulex	LdhB	3	10	low	29.651									hybrid	LdhB	4	10	low	24.208
D.pulex	LdhB	3	10	low	29.617									hybrid	LdhB	4	10	low	24.58
D.pulex	LdhB	4	10	low	26.183									hybrid	LdhB	6	10	low	27.353
D.pulex	LdhB	4	10	low	26.038									hybrid	LdhB	6	10	low	27.035
D.pulex	LdhB	6	10	low	31.317									hybrid	LdhB	6	10	low	26.601
D.pulex	LdhB	6	10	low	31.407									hybrid	LdhB	8	10	low	27.062
D.pulex	LdhB	6	10	low	31.2									hybrid	LdhB	8	10	low	26.494
D.pulex	LdhB	7	10	low	26.665									hybrid	LdhB	9	10	low	25.714
D.pulex	LdhB	7	10	low	26.658									hybrid	LdhB	9	10	low	25.63
D.pulex	LdhB	7	10	low	26.495
D.pulex	LdhB	8	10	low	26.142
D.pulex	LdhB	8	10	low	26.023
D.pulex	LdhB	8	10	low	26.082

## Sheet: Table S2
Table S2. Gene expression of LdhA and LdhB relative to the reference gene, Gapdh in 18 clones of Daphnia across four combinations of temperature and dissolved oxygen.
Triplicate CT values were averaged and used to calculate the number of Ldh transcripts per Gapdh transcript using 2^-[CT(ldh) - CT(gapdh)]. The last column shows these values multplied by 1000. DO = dissolved oxygen, high = 6.5-7 mg/L, low = 2-3 mg/L
group	pop	clone	temp oC	DO	gene	CTLdh - CTGapdh	2^(-ΔCT)	2^(-ΔCT) *1000
D. pulex	1	2	10	high	ldhA	3.47718	0.0897973	89.7973
D. pulex	1	3	10	high	ldhA	3.59885	0.082535	82.535
D. pulex	2	4	10	high	ldhA	3.13182	0.114085	114.085
D. pulex	2	6	10	high	ldhA	3.11187	0.115674	115.674
D. pulex	3	7	10	high	ldhA	1.7956	0.288052	288.052
D. pulex	3	8	10	high	ldhA	8.50735	0.0027481	2.7481
hybrid	1	1	10	high	ldhA	3.6308	0.0807273	80.7273
hybrid	1	3	10	high	ldhA	2.82755	0.140871	140.871
hybrid	2	4	10	high	ldhA	3.5539	0.085147	85.147
hybrid	2	6	10	high	ldhA	3.09283	0.11721	117.21
hybrid	1	8	10	high	ldhA	4.14777	0.0564154	56.4154
hybrid	3	9	10	high	ldhA	4.68885	0.0387718	38.7718
D. pulicaria	1	2	10	high	ldhA	4.03535	0.0609872	60.9872
D. pulicaria	1	3	10	high	ldhA	4.77142	0.0366151	36.6151
D. pulicaria	2	4	10	high	ldhA	4.50485	0.0440459	44.0459
D. pulicaria	2	5	10	high	ldhA	3.21498	0.107695	107.695
D. pulicaria	3	8	10	high	ldhA	3.41197	0.0939498	93.9498
D. pulicaria	3	9	10	high	ldhA	6.87148	0.00854038	8.54038
D. pulex	1	2	10	low	ldhA	3.64028	0.0801984	80.1984
D. pulex	1	3	10	low	ldhA	4.70887	0.0382375	38.2375
D. pulex	2	4	10	low	ldhA	1.15253	0.449835	449.835
D. pulex	2	6	10	low	ldhA	5.67287	0.0196018	19.6018
D. pulex	3	7	10	low	ldhA	2.77437	0.146161	146.161
D. pulex	3	8	10	low	ldhA	4.45193	0.0456914	45.6914
hybrid	1	1	10	low	ldhA	1.79492	0.288188	288.188
hybrid	1	3	10	low	ldhA	3.00307	0.124735	124.735
hybrid	2	4	10	low	ldhA	2.55785	0.169828	169.828
hybrid	2	6	10	low	ldhA	2.7145	0.152354	152.354
hybrid	1	8	10	low	ldhA	3.14478	0.113064	113.064
hybrid	3	9	10	low	ldhA	1.24107	0.42306	423.06
D. pulicaria	1	2	10	low	ldhA	4.87197	0.0341501	34.1501
D. pulicaria	1	3	10	low	ldhA	3.41533	0.0937308	93.7308
D. pulicaria	2	4	10	low	ldhA	4.58537	0.041655	41.655
D. pulicaria	2	5	10	low	ldhA	3.93727	0.0652777	65.2777
D. pulicaria	3	8	10	low	ldhA	5.0791	0.0295828	29.5828
D. pulicaria	3	9	10	low	ldhA	1.1116	0.462781	462.781
D. pulex	1	1	20	high	ldhA	3.1995	0.108857	108.857
D. pulex	1	2	20	high	ldhA	3.79597	0.0719946	71.9946
D. pulex	2	4	20	high	ldhA	3.6504	0.079638	79.638
D. pulex	2	6	20	high	ldhA	2.86328	0.137425	137.425
D. pulex	3	7	20	high	ldhA	2.3783	0.192336	192.336
D. pulex	3	8	20	high	ldhA	9.21137	0.00168695	1.68695
hybrid	1	1	20	high	ldhA	3.45932	0.0909163	90.9163
hybrid	1	3	20	high	ldhA	2.66473	0.157701	157.701
hybrid	2	4	20	high	ldhA	2.88983	0.134919	134.919
hybrid	2	6	20	high	ldhA	2.6007	0.164858	164.858
hybrid	1	8	20	high	ldhA	3.51763	0.0873146	87.3146
hybrid	3	9	20	high	ldhA	1.6756	0.313036	313.036
D. pulicaria	1	2	20	high	ldhA	4.72978	0.0376872	37.6872
D. pulicaria	1	3	20	high	ldhA	3.79382	0.072102	72.102
D. pulicaria	2	4	20	high	ldhA	9.61255	0.00127742	1.27742
D. pulicaria	2	5	20	high	ldhA	6.17162	0.0138726	13.8726
D. pulicaria	3	8	20	high	ldhA	4.54957	0.0427016	42.7016
D. pulicaria	3	9	20	high	ldhA	1.28893	0.409254	409.254
D. pulex	1	2	20	low	ldhA	3.50442	0.0881182	88.1182
D. pulex	1	3	20	low	ldhA	4.38213	0.0479564	47.9564
D. pulex	2	4	20	low	ldhA	6.60873	0.0102464	10.2464
D. pulex	2	6	20	low	ldhA	3.86228	0.0687602	68.7602
D. pulex	3	7	20	low	ldhA	1.64463	0.319828	319.828
D. pulex	3	8	20	low	ldhA	8.80617	0.00223398	2.23398
hybrid	1	1	20	low	ldhA	4.14853	0.0563854	56.3854
hybrid	1	3	20	low	ldhA	2.5268	0.173523	173.523
hybrid	2	4	20	low	ldhA	4.22063	0.0536368	53.6368
hybrid	2	6	20	low	ldhA	3.37363	0.0964795	96.4795
hybrid	1	8	20	low	ldhA	3.46977	0.0902602	90.2602
hybrid	3	9	20	low	ldhA	2.31635	0.200775	200.775
D. pulicaria	1	2	20	low	ldhA	0.624733	0.64854	648.54
D. pulicaria	1	3	20	low	ldhA	4.71203	0.0381537	38.1537
D. pulicaria	2	4	20	low	ldhA	3.90432	0.0667857	66.7857
D. pulicaria	2	5	20	low	ldhA	3.35043	0.0980436	98.0436
D. pulicaria	3	8	20	low	ldhA	3.33972	0.0987746	98.7746
D. pulicaria	3	9	20	low	ldhA	4.33643	0.0494998	49.4998
D. pulex	1	2	10	high	ldhB	8.34333	0.00307898	3.07898
D. pulex	1	3	10	high	ldhB	9.1902	0.00171188	1.71188
D. pulex	2	4	10	high	ldhB	9.50857	0.00137289	1.37289
D. pulex	2	6	10	high	ldhB	10.7671	0.000573826	0.573826
D. pulex	3	7	10	high	ldhB	6.3588	0.0121846	12.1846
D. pulex	3	8	10	high	ldhB	12.2217	0.000209366	0.209366
hybrid	1	1	10	high	ldhB	8.39162	0.00297764	2.97764
hybrid	1	3	10	high	ldhB	7.8671	0.00428319	4.28319
hybrid	2	4	10	high	ldhB	9.88883	0.00105479	1.05479
hybrid	2	6	10	high	ldhB	6.32478	0.0124753	12.4753
hybrid	1	8	10	high	ldhB	7.87903	0.0042479	4.2479
hybrid	3	9	10	high	ldhB	9.8176	0.00110817	1.10817
D. pulicaria	1	2	10	high	ldhB	5.7643	0.0183981	18.3981
D. pulicaria	1	3	10	high	ldhB	6.60093	0.010302	10.302
D. pulicaria	2	4	10	high	ldhB	7.4226	0.00582874	5.82874
D. pulicaria	2	5	10	high	ldhB	7.31987	0.00625894	6.25894
D. pulicaria	3	8	10	high	ldhB	6.09763	0.0146026	14.6026
D. pulicaria	3	9	10	high	ldhB	7.50945	0.0054882	5.4882
D. pulex	1	2	10	low	ldhB	8.68513	0.00242949	2.42949
D. pulex	1	3	10	low	ldhB	9.45377	0.00142604	1.42604
D. pulex	2	4	10	low	ldhB	7.2003	0.00679976	6.79976
D. pulex	2	6	10	low	ldhB	11.3258	0.000389587	0.389587
D. pulex	3	7	10	low	ldhB	7.11783	0.00719977	7.19977
D. pulex	3	8	10	low	ldhB	9.56813	0.00131736	1.31736
hybrid	1	1	10	low	ldhB	6.1925	0.0136732	13.6732
hybrid	1	3	10	low	ldhB	8.12903	0.00357205	3.57205
hybrid	2	4	10	low	ldhB	7.24943	0.00657208	6.57208
hybrid	2	6	10	low	ldhB	8.808	0.00223115	2.23115
hybrid	3	9	10	low	ldhB	8.13045	0.00356854	3.56854
hybrid	1	8	10	low	ldhB	6.89583	0.00839745	8.39745
D. pulicaria	1	2	10	low	ldhB	8.7685	0.00229308	2.29308
D. pulicaria	1	3	10	low	ldhB	6.88027	0.00848855	8.48855
D. pulicaria	2	4	10	low	ldhB	7.60622	0.00513217	5.13217
D. pulicaria	2	5	10	low	ldhB	7.48097	0.00559764	5.59764
D. pulicaria	3	8	10	low	ldhB	7.95177	0.00403905	4.03905
D. pulicaria	3	9	10	low	ldhB	3.99037	0.0629187	62.9187
D. pulex	1	1	20	high	ldhB	9.70933	0.00119454	1.19454
D. pulex	1	2	20	high	ldhB	8.34333	0.00307898	3.07898
D. pulex	2	4	20	high	ldhB	11.561	0.000330973	0.330973
D. pulex	2	6	20	high	ldhB	11.6142	0.00031899	0.31899
D. pulex	3	7	20	high	ldhB	6.5989	0.0103165	10.3165
D. pulex	3	8	20	high	ldhB	12.6395	0.000156723	0.156723
hybrid	1	1	20	high	ldhB	8.25777	0.00326712	3.26712
hybrid	1	3	20	high	ldhB	9.11373	0.00180507	1.80507
hybrid	2	4	20	high	ldhB	8.08343	0.00368675	3.68675
hybrid	2	6	20	high	ldhB	7.69033	0.00484149	4.84149
hybrid	1	8	20	high	ldhB	7.70667	0.00478699	4.78699
hybrid	3	9	20	high	ldhB	9.2934	0.0015937	1.5937
D. pulicaria	1	2	20	high	ldhB	7.53013	0.00541008	5.41008
D. pulicaria	1	3	20	high	ldhB	8.33823	0.00308988	3.08988
D. pulicaria	2	4	20	high	ldhB	10.0973	0.000912872	0.912872
D. pulicaria	2	5	20	high	ldhB	10.2629	0.000813878	0.813878
D. pulicaria	3	8	20	high	ldhB	7.81042	0.00445482	4.45482
D. pulicaria	3	9	20	high	ldhB	2.97067	0.127568	127.568
D. pulex	1	2	20	low	ldhB	9.99267	0.000981539	0.981539
D. pulex	1	3	20	low	ldhB	10.3485	0.000766975	0.766975
D. pulex	2	4	20	low	ldhB	11.2782	0.000402637	0.402637
D. pulex	2	6	20	low	ldhB	11.0327	0.000477338	0.477338
D. pulex	3	7	20	low	ldhB	6.60613	0.0102649	10.2649
D. pulex	3	8	20	low	ldhB	7.05833	0.00750291	7.50291
hybrid	1	1	20	low	ldhB	9.2055	0.00169382	1.69382
hybrid	1	3	20	low	ldhB	8.08943	0.00367145	3.67145
hybrid	2	4	20	low	ldhB	8.56653	0.00263765	2.63765
hybrid	2	6	20	low	ldhB	9.26543	0.0016249	1.6249
hybrid	1	8	20	low	ldhB	8.1773	0.00345452	3.45452
hybrid	3	9	20	low	ldhB	9.88983	0.00105406	1.05406
D. pulicaria	1	2	20	low	ldhB	4.3912	0.0476559	47.6559
D. pulicaria	1	3	20	low	ldhB	8.7101	0.0023878	2.3878
D. pulicaria	2	4	20	low	ldhB	7.70743	0.00478444	4.78444
D. pulicaria	2	5	20	low	ldhB	8.18077	0.00344623	3.44623
D. pulicaria	3	8	20	low	ldhB	7.88682	0.00422505	4.22505
D. pulicaria	3	9	20	low	ldhB	8.418	0.00292368	2.92368

## Sheet: Table S3
Table S3. Gene expression of LdhA and LdhB relative to the reference gene, Gapdh in three groups of Daphnia clones under four combinations of temperature and dissolved oxygen.
Each Daphnia group is represented by 6 clones. The numbers in the table are the number of Ldh transcripts per 1000 Gapdh transcripts, calculated as 2^-ΔCT*1000. The four treatments varied by temperature (10oC or 20oC) and level of dissolved oxygen (6.5-7 mg/L [high] or 2-3 mg/L [low]).
LdhA		10/high	10/low	20/high	20/low
D. pulex	mean	115.482	129.954	98.6562	89.5238
	range	2.7 - 288.1	19.6 - 449.8	1.7 - 192.3	2.2 - 319.8
	st.dev	94.06	162.943	64.5887	117.563
	st.error	38.3998	66.5211	26.3682	47.9949
hybrid	mean	86.5238	211.872	158.124	111.843
	range	38.8 - 117.2	113.1 - 423.1	87.3 - 313.0	53.6 - 200.8
	st.dev	37.7295	120.905	82.5985	61.447
	st.error	15.403	49.3593	33.7207	25.0856
D. pulicaria	mean	58.6388	121.196	96.149	166.633
	range	8.5 - 107.7	29.6 - 462.8	1.3 - 409.3	38.2 - 648.5
	st.dev	37.0586	169.031	155.343	237.377
	st.error	15.1291	69.0067	63.4185	96.9089
LdhB		10/high	10/low	20/high	20/low
D. pulex	mean	3.18859	3.26033	2.56612	3.39939
	range	0.2 - 12.2	0.4 - 7.2	0.2 - 10.3	0.4 - 10.3
	st.dev	4.51951	2.97045	3.95129	4.3421
	st.error	1.84508	1.21268	1.61311	1.77265
hybrid	mean	4.35783	6.33575	3.33019	2.35607
	range	1.1 - 12.5	2.2 - 13.7	1.6 - 4.8	1.1 - 3.7
	st.dev	4.22578	4.24944	1.40562	1.06626
	st.error	1.72517	1.73483	0.57384	0.435298
D. pulicaria	mean	10.1464	14.7449	23.7082	10.9039
	range	5.5 - 18.4	2.3 - 62.9	0.8 - 127.6	2.4 - 47.7
	st.dev	5.35585	23.688	50.914	18.0255
	st.error	2.18652	9.67057	20.7855	7.35888
